# Supplementary material for: Identification of Genomic Regions for Traits Associated with Flowering in Cassava (Manihot esculenta Crantz)
Source: Plants (Basel). 2024 Mar 12;13(6):796. doi: 10.3390/plants13060796 (PMC10974989; doi:10.3390/plants13060796)
Supplement: Supplementary file 1 [file plants-13-00796-s001.zip]

Archive with 5 entries (5 files):
- Plants_Supplementaries2/Supplementary Figure 1.pdf
- Plants_Supplementaries2/Supplementary Table 1_Clustered accessions with parents.pdf
- Plants_Supplementaries2/Supplementary Table 2.pdf
- Plants_Supplementaries2/Supplementary Table 3.pdf
- Plants_Supplementaries2/Supplementary Table 4.pdf
